# Supplementary material for: Linguistic Traces of a Scientific Fraud: The Case of Diederik Stapel
Source: PLoS One. 2014 Aug 25;9(8):e105937. doi: 10.1371/journal.pone.0105937 (PMC4143312; doi:10.1371/journal.pone.0105937)
Supplement: Table S1 — Fraudulent and Genuine Stapel Articles in the Analysis. (XLSX) [file pone.0105937.s001.xlsx]

## Sheet: Sheet1
Table S1. Fraudulent and Genuine Stapel Articles in the Analysis
	Authors	Year	ISI Journal/Book
Fraudulent (N = 24)	Stapel, D.A., & Lindenberg, S.	2011	Science
	Stapel, D.A., & Noordewier, M.K.	2011	Soc Cognition
	Stapel, D.A., & Noordewier, M.K.	2011	Psychol Inq
	Stapel, D.A., & van der Linde, L.A.J.G.	2011	J Pers Soc Psychol
	Stapel, D.A.	2007	Assimilation and Contrast in Social Psychology
	Stapel, D.A., & Johnson, C.S.	2007	Eur J Soc Psychol
	Stapel, D.A., & Marx, D.M.	2007	Pers Soc Psychol B
	Stapel, D.A., & Marx, D.M.	2007	Eur J Soc Psychol
	Stapel, D.A., & Semin, G.R.	2007	J Pers Soc Psychol
	Stapel, D.A., & Marx, D.M.	2006	J Exp Soc Psychol
	Stapel, D.A., & van der Zee, K.I.	2006	J Pers Soc Psychol
	Stapel, D.A., & Koomen, W.	2006	J Exp Soc Psychol
	Stapel, D.A., & Blanton, H.	2004	J Pers Soc Psychol
	Stapel, D.A., & Suls, J.	2004	J Pers Soc Psychol
	Stapel, D.A., Koomen, W., & Ruys, K.	2002	J Pers Soc Psychol
	Stapel, D.A., & Koomen, W.	2001	Pers Soc Psychol B
	Stapel, D.A.	2000	European Bulletin of Social Psychology
	Stapel, D.A., & Koomen, W.	1999	Eur J Soc Psychol
	Stapel, D.A., & Koomen, W.	1998	Organ Behav Hum Dec
	Stapel, D.A., & Schwarz, N.	1998	J Exp Soc Psychol
	Stapel, D.A., & Koomen, W.	1997	Eur J Soc Psychol
	Stapel, D.A., & Koomen, W.	1996	Eur J Soc Psychol
	Stapel, D.A., Koomen, W., & van der Pligt, J.	1996	J Pers Soc Psychol
	Stapel, D.A., & Spears, R.	1996	Pers Soc Psychol B
Genuine (N = 25)	Stapel, D.A., Joly, J.F., & Lindenberg, S.M.	2010	Brit J Soc Psychol
	Stapel, D.A., & Koomen, W.	2005	J Pers Soc Psychol
	Stapel, D.A., & Koomen, W.	2005	Soc Cognition
	Stapel, D.A., & Koomen, W.	2005	Pers Soc Psychol B
	Stapel, D.A., & Schwinghammer, S.A.	2004	Soc Cognition
	Stapel, D.A., & Koomen, W.	2001	J Pers Soc Psychol
	Stapel, D.A., & Koomen, W.	2001	J Exp Soc Psychol
	Stapel, D.A., & Tesser, A.	2001	J Pers Soc Psychol
	Stapel, D.A., & Koomen, W.	2000	J Pers Soc Psychol
	Stapel, D.A., & Koomen, W.	2000	J Exp Soc Psychol
	Stapel, D.A., & Koomen, W.	2000	J Pers Soc Psychol
	Stapel, D.A., Koomen, W., & Spears, R.	1999	Eur J Soc Psychol
	Stapel, D.A., & Koomen, W.	1998	J Exp Soc Psychol
	Stapel, D.A., Koomen, W., & Velthuijsen, A.S.	1998	J Consum Psychol
	Stapel, D.A., Koomen, W., & Zeelenberg, M.	1998	J Pers Soc Psychol
	Stapel, D.A., Martin, L.L., & Schwarz, N.	1998	Pers Soc Psychol B
	Stapel, D.A., & Schwarz, N.	1998	Pers Soc Psychol B
	Stapel, D.A., & Winkielman, P.	1998	Pers Soc Psychol B
	Stapel, D.A.	1997	J Behav Decis Making
	Stapel, D.A., & Koomen, W.	1997	J Pers Soc Psychol
	Stapel, D.A., Koomen, W., & van der Pligt, J.	1997	J Exp Soc Psychol
	Stapel, D.A., & Spears, R.	1996	Polit Behav
	Stapel, D.A., & Velthuijsen, A.S.	1996	J Soc Clin Psychol
	Stapel, D.A., Reicher, S.D., & Spears, R.	1995	Eur J Soc Psychol
	Stapel, D.A., Reicher, S.D., & Spears, R.	1994	Soc Cognition
